# Supplementary material for: Organometallic Synthesis of Platinum-Based Nanomaterials for the Oxygen Reduction Reaction
Source: Nanomaterials (Basel). 2026 Mar 17;16(6):364. doi: 10.3390/nano16060364 (PMC13029607; doi:10.3390/nano16060364)
Supplement: Supplementary file 1 [file nanomaterials-16-00364-s001.zip]

Archive with 1 entries (1 files):
- nanomaterials-4151434-supplementary.pdf
